# Supplementary material for: Ere, a Family of Short Interspersed Elements in the Genomes of Odd-Toed Ungulates (Perissodactyla)
Source: Animals (Basel). 2024 Jul 5;14(13):1982. doi: 10.3390/ani14131982 (PMC11240701; doi:10.3390/ani14131982)
Supplement: Supplementary file 1 [file animals-14-01982-s001.zip]

Archive with 9 entries (8 files):
- Figures S1-S8 pdf/
- Figures S1-S8 pdf/Figure S1.pdf
- Figures S1-S8 pdf/Figure S2.pdf
- Figures S1-S8 pdf/Figure S3.pdf
- Figures S1-S8 pdf/Figure S4.pdf
- Figures S1-S8 pdf/Figure S5.pdf
- Figures S1-S8 pdf/Figure S6.pdf
- Figures S1-S8 pdf/Figure S7.pdf
- Figures S1-S8 pdf/Figure S8.pdf
